# Supplementary material for: Effect of Exercise Training on Quality of Life, Symptoms, and Functional Status in Advanced-Stage Lung Cancer Patients: A Systematic Review
Source: Clin Pract. 2023 Jun 13;13(3):715–30. doi: 10.3390/clinpract13030065 (PMC10296866; doi:10.3390/clinpract13030065)
Supplement: Supplementary file 1 [file clinpract-13-00065-s001.zip]

Archive with 1 entries (1 files):
- clinpract-2393203-supplementary.pdf
